# Supplementary material for: Intelligent indoor metasurface robotics
Source: Natl Sci Rev. 2022 Nov 24;10(8):nwac266. doi: 10.1093/nsr/nwac266 (PMC10309179; doi:10.1093/nsr/nwac266)
Supplement: nwac266_Supplemental_Files [file nwac266_supplemental_files.zip]

Archive with 2 entries (2 files):
- Supplementary data.docx
- Video-final1.mp4
